# Supplementary material for: Safety and Effectiveness Outcomes between Apixaban Versus Vitamin K Antagonists in Atrial Fibrillation Patients on Dialysis
Source: Rev Cardiovasc Med. 2024 Sep 10;25(9):321. doi: 10.31083/j.rcm2509321 (PMC11440421; doi:10.31083/j.rcm2509321)
Supplement: Supplementary file 1 [file 2153-8174-25-9-321-s1.zip]

Archive with 2 entries (2 files):
- PRISMA_2020_checklist(1).docx
- RCM23161-Supplementary Material-V3.pdf
